# Supplementary material for: In Vivo Immune-Modulatory Activity of Lefamulin in an Influenza Virus A (H1N1) Infection Model in Mice
Source: Int J Mol Sci. 2024 May 15;25(10):5401. doi: 10.3390/ijms25105401 (PMC11121702; doi:10.3390/ijms25105401)
Supplement: Supplementary file 1 [file ijms-25-05401-s001.zip]

Archive with 1 entries (1 files):
- ijms-2979014-supplementary.pdf
